# Supplementary material for: Small Non-Coding RNA Profiling Identifies miR-181a-5p as a Mediator of Estrogen Receptor Beta-Induced Inhibition of Cholesterol Biosynthesis in Triple-Negative Breast Cancer
Source: Cells. 2020 Apr 3;9(4):874. doi: 10.3390/cells9040874 (PMC7226848; doi:10.3390/cells9040874)
Supplement: Supplementary file 1 [file cells-09-00874-s001.zip]

Archive with 13 entries (10 files):
- Alexandrova_et_al_Cells_Supplementary_Files/
- Alexandrova_et_al_Cells_Supplementary_Files/Alexandrova_et_al_Supp_table_S3_2Mar20.xlsx
- __MACOSX/
- __MACOSX/Alexandrova_et_al_Cells_Supplementary_Files/
- __MACOSX/Alexandrova_et_al_Cells_Supplementary_Files/._Alexandrova_et_al_Supp_table_S3_2Mar20.xlsx
- Alexandrova_et_al_Cells_Supplementary_Files/Alexandrova_et_al_Supp_table_S4_2Mar20.xlsx
- __MACOSX/Alexandrova_et_al_Cells_Supplementary_Files/._Alexandrova_et_al_Supp_table_S4_2Mar20.xlsx
- Alexandrova_et_al_Cells_Supplementary_Files/Alexandrova_et_al_Cells_Supplementary_Materials_2Mar20.pdf
- __MACOSX/Alexandrova_et_al_Cells_Supplementary_Files/._Alexandrova_et_al_Cells_Supplementary_Materials_2Mar20.pdf
- Alexandrova_et_al_Cells_Supplementary_Files/Alexandrova_et_al_Supp_table_S1_2Mar20.xlsx
- __MACOSX/Alexandrova_et_al_Cells_Supplementary_Files/._Alexandrova_et_al_Supp_table_S1_2Mar20.xlsx
- Alexandrova_et_al_Cells_Supplementary_Files/Alexandrova_et_al_Supp_table_S2_2Mar20.xlsx
- __MACOSX/Alexandrova_et_al_Cells_Supplementary_Files/._Alexandrova_et_al_Supp_table_S2_2Mar20.xlsx
