# Supplementary material for: Small Non-Coding RNA Profiling Identifies miR-181a-5p as a Mediator of Estrogen Receptor Beta-Induced Inhibition of Cholesterol Biosynthesis in Triple-Negative Breast Cancer
Source: Cells. 2020 Apr 3;9(4):874. doi: 10.3390/cells9040874 (PMC7226848; doi:10.3390/cells9040874)
Supplement: Supplementary file 1 [file cells-09-00874-s001.zip › Alexandrova_et_al_Cells_Supplementary_Files/Alexandrova_et_al_Supp_table_S3_2Mar20.xlsx]

## Sheet: Sheet1
Supplementary Table S3: sncRNAs differentially expressed in ERβ positve vs ERβ negative Hs 578T cells
Gene Name	Fold-Change	p-value
14q(I-4)	-113.63	0.00012579
14q(I-5)	-133.64	5.26e-06
14q(II-24)	-2.38	0.00019434
14q(II-25)	-176.78	0.0187873
14q(II-28)	-171.83	0.0198013
5S	1.53	0.000483553
ACA16	121.28	0.0457971
ACA24	2.97	0.0126573
ACA27	129.5	0.0415288
ACA31	3.77	4.16e-10
ACA3-2	2.97	4.4e-07
ACA44	3.86	2.42e-09
ACA48	1.85	0.000144308
ACA57	2.87	0.00248568
ACA59/ACA59B	322.1	0.00689443
ACA6	3.57	0.000168367
ACA61	1.88	0.00143743
ACA65	97.58	0.000206219
HBI-6	-180.06	0.0194773
HBII-135	4.21	4.13e-07
hsa-let-7a-3p	-1.75	1.13e-07
hsa-let-7f-1-3p	-1.57	0.00602285
hsa-let-7f-2-3p	-2.42	6.94e-05
hsa-let-7i-3p	-1.76	0.00165396
hsa-miR-100-3p	-4.15	8.08e-06
hsa-miR-101-3p	-2.5	0.00195053
hsa-miR-1185-1-3p	-3.4	2.63e-09
hsa-miR-1185-5p	-60.72	0.00136963
hsa-miR-1260b	1.6	0.0201456
hsa-miR-127-3p	-1.58	0.0002252
hsa-miR-127-5p	-3.49	5.21e-06
hsa-miR-128-1-5p	1834.88	3.09e-18
hsa-miR-1283	-1.85	0.000606634
hsa-miR-1307-5p	-2.46	0.0035249
hsa-miR-136-3p	-3.73	5.13e-07
hsa-miR-138-1-3p	-1.68	0.0013096
hsa-miR-138-5p	-1.9	0.000121671
hsa-miR-143-3p	-1.73	2.37e-06
hsa-miR-145-3p	-1.83	0.000109144
hsa-miR-148b-5p	-1.91	0.00574902
hsa-miR-152-5p	-1.6	0.00781797
hsa-miR-15a-5p	-1.54	0.0161378
hsa-miR-17-3p	-520.02	1.09e-11
hsa-miR-181c-3p	-1.69	2.14e-12
hsa-miR-181c-5p	-1.72	1.54e-09
hsa-miR-181d-5p	2263.94	0.00433869
hsa-miR-190a-5p	-2.28	0.00725089
hsa-miR-1910-5p	1.81	0.0217653
hsa-miR-193b-3p	1.53	5.67e-09
hsa-miR-194-5p	1.65	0.00963282
hsa-miR-196a-5p	2.1	0.0466276
hsa-miR-204-5p	-2.33	2.34e-08
hsa-miR-210-3p	-1.98	1.64e-05
hsa-miR-21-3p	-2.98	0.000815557
hsa-miR-214-5p	1337.6	1.65e-17
hsa-miR-218-1-3p	-2.56	0.000547244
hsa-miR-218-5p	-2.63	0.000760743
hsa-miR-222-3p	401640	7.3e-56
hsa-miR-222-5p	2491.27	1.23e-19
hsa-miR-2467-5p	-2.38	0.0201794
hsa-miR-2682-5p	-1.56	0.00761591
hsa-miR-27b-5p	-1.65	3.61e-05
hsa-miR-299-3p	-3.71	1.31e-15
hsa-miR-299-5p	-2.19	0.0353597
hsa-miR-29a-5p	-2.36	0.0112512
hsa-miR-29b-1-5p	285.06	0.0094902
hsa-miR-301b-3p	-1.82	0.0175311
hsa-miR-30a-5p	-1.88	4.28e-06
hsa-miR-30c-2-3p	-1.6	0.0292261
hsa-miR-30d-3p	-2.06	9.4e-06
hsa-miR-3117-3p	-2.44	1.03e-06
hsa-miR-3152-5p	-101	7.13e-05
hsa-miR-31-5p	-1.56	3.28e-09
hsa-miR-324-5p	1.42393e+06	1.71e-07
hsa-miR-328-3p	1.79	2.6e-06
hsa-miR-337-3p	-1.81	0.00372788
hsa-miR-340-5p	-2.45	0.000578286
hsa-miR-342-3p	1.52	0.00517444
hsa-miR-345-5p	-1.59	6.02e-09
hsa-miR-34b-5p	-1.89	0.0198496
hsa-miR-34c-5p	-1.58	0.0086633
hsa-miR-369-3p	-2.92	0.000283007
hsa-miR-369-5p	-2.02	9.56e-05
hsa-miR-370-3p	-1.95	6.18e-07
hsa-miR-370-5p	-89.71	6.89e-05
hsa-miR-371a-5p	1.88	0.00745888
hsa-miR-374a-3p	-4.3	0.000811404
hsa-miR-374b-3p	-2.33	0.00605178
hsa-miR-376a-5p	-2.33	0.035504
hsa-miR-376b-3p	-11.98	0.0378886
hsa-miR-376c-3p	-2.12	0.0132557
hsa-miR-377-5p	-1.77	0.00361794
hsa-miR-378c	-1.68	0.0395284
hsa-miR-379-3p	-1.95	0.0232554
hsa-miR-379-5p	-1.62	0.00815877
hsa-miR-380-3p	-132.63	0.0318849
hsa-miR-381-3p	-2.98	1.01e-15
hsa-miR-3929	5.41	1.15e-08
hsa-miR-409-3p	-1.73	4.65e-11
hsa-miR-410-3p	-2.2	8.7e-16
hsa-miR-411-3p	-2	0.0234629
hsa-miR-411-5p	-2.27	1.81e-10
hsa-miR-431-3p	-1.94	3.31e-05
hsa-miR-431-5p	-1.95	9.29e-16
hsa-miR-432-5p	-1.84	1.19e-05
hsa-miR-433-3p	-1.74	0.029779
hsa-miR-4421	-65.45	0.000551562
hsa-miR-4517	-43.93	0.00540309
hsa-miR-4521	1.5	0.0030521
hsa-miR-452-5p	-1.7	6.02e-13
hsa-miR-455-3p	3.89	5.25e-05
hsa-miR-4677-3p	-1.52	0.00574241
hsa-miR-4775	-2.77	0.000201691
hsa-miR-485-3p	-1.68	0.00419189
hsa-miR-485-5p	-1.74	0.0195494
hsa-miR-487a-3p	-2.54	0.00060332
hsa-miR-487b-3p	-1.7	0.000356723
hsa-miR-493-5p	-2.33	9.87e-07
hsa-miR-495-3p	-2.23	0.000740383
hsa-miR-512-3p	-1.62	1.68e-09
hsa-miR-515-5p	-1.58	6.55e-05
hsa-miR-519c-3p	-1.78	0.00147499
hsa-miR-520a-3p	-1.6	0.0173867
hsa-miR-520d-5p	-2	0.0494516
hsa-miR-539-3p	-7.17	0.027848
hsa-miR-543	-2.38	0.00772805
hsa-miR-548h-5p	-95.48	3.26e-05
hsa-miR-548n	-51.41	0.00241364
hsa-miR-548o-3p	-1.64	0.0145584
hsa-miR-548s	-65.07	0.000895554
hsa-miR-551b-3p	2.1	0.00446211
hsa-miR-561-5p	-2.78	1.66e-06
hsa-miR-582-5p	1.92	0.0496773
hsa-miR-590-3p	-3.04	0.0222577
hsa-miR-652-3p	1.56	1.21e-10
hsa-miR-654-3p	-2.07	2.16e-19
hsa-miR-6775-3p	2.2	0.00208334
hsa-miR-708-5p	-2.64	9.44e-07
hsa-miR-758-3p	-1.89	1.7e-05
hsa-miR-889-3p	-3.12	7.44e-09
hsa-miR-935	2.41	6.38e-08
nmt-tRNA-Leu-TAA-4-1-tRF3	1.63	0.00734814
piR-31068	1.9	0.00134211
piR-31143	250.72	5.26e-08
piR-32679	1.51	0.0397704
piR-35284	1.68	0.0252624
piR-35407	6.23	5.21e-06
piR-35413	6.09	1.38e-08
piR-35982	5.47	6.35e-18
piR-36225	2.06	0.000888276
piR-36246	4.27	1.08e-19
piR-36249	8.33	1.49e-06
piR-36318	3.96	0.0036127
piR-36743	5.77	5.94e-16
piR-38574	-2.02	0.0177997
piR-43768	218.49	0.013001
piR-43993	3.57	1.45e-12
piR-45029	-70.79	0.000351143
piR-45030	4793.06	0.00175093
piR-57942	2.29	0.000380637
piR-60565	6	0.0192777
piR-60576	3.31	8.74e-16
piR-61645	1.52	0.0331403
SNORD121B	455.08	0.0024215
tRNA-Ala-AGC-1-1	2.18	0.00943474
tRNA-Ala-AGC-20-1	1.62	0.000432522
tRNA-Ala-AGC-3-1	1.72	8.21e-12
tRNA-Ala-AGC-8-1	1.93	3.72e-06
tRNA-Ala-AGC-9-(1,2)-tRF(3,5)	1.77	0.0423961
tRNA-Ala-CGC-1-1	1.69	0.000484511
tRNA-Ala-CGC-3-1	1.93	0.000109461
tRNA-Ala-TGC-1-1	129.64	0.0361398
tRNA-Ala-TGC-2-1	1572.13	3.62e-18
tRNA-Ala-TGC-2-1-tRF3	-714.53	1.3e-14
tRNA-Arg-CCG-1-3-tRF3	-246.01	7.51e-09
tRNA-Arg-CCT-1-1	-2.19	2.47e-08
tRNA-Arg-CCT-2-1	-2.2	2.41e-08
tRNA-Arg-CCT-2-1-tRF5	-1.51	0.0134283
tRNA-Arg-TCT-1-1	2.09	1.9e-06
tRNA-Arg-TCT-3-2	2.1	5.76e-05
tRNA-Arg-TCT-4-1	-151.54	0.0278813
tRNA-Asp-GTC-3-1	1.83	0.000578575
tRNA-Asp-GTC-4-1	1.51	0.048376
tRNA-Cys-GCA-1-1	4.32	5.67e-13
tRNA-Cys-GCA-13-1	299.4	1.87e-09
tRNA-Cys-GCA-14-1	2.16	1.82e-05
tRNA-Cys-GCA-2-1	1.88	0.00013484
tRNA-Cys-GCA-2-2	1.93	0.000179001
tRNA-Cys-GCA-2-3-tRF5	-326.57	0.00704032
tRNA-Cys-GCA-3-1	1.95	0.00719891
tRNA-Cys-GCA-4-1	1.9	0.000159524
tRNA-Cys-GCA-6-1	8.54	6.57e-48
tRNA-Gln-TTG-3-3-tRF3	-361.67	2.1e-10
tRNA-Glu-CTC-2-1-tRF3	-2.31	0.00103442
tRNA-Glu-CTC-3-1	2.04	0.0112925
tRNA-Glu-TTC-chr1_KI270713v1_random-1	3.19	2.3e-10
tRNA-Glu-TTC-chr1-127	4.57	1.34e-15
tRNA-Gly-CCC-1-2-tRF3	154.71	2.26e-05
tRNA-Gly-CCC-2-2	-1620.21	1.65e-18
tRNA-Gly-CCC-chr1-137-tRF5	2.05	0.000231931
tRNA-Gly-GCC-1-(1-4)	2	0.000100626
tRNA-Gly-GCC-1-(1-4)-tRF3	2.09	0.0315586
tRNA-Gly-GCC-1-5	2.01	8.39e-05
tRNA-Gly-GCC-2-3-tRF5	409.71	0.00313603
tRNA-Gly-GCC-4-1-tRF3	2.17	0.00341313
tRNA-Gly-TCC-2-1	-697.54	3.33e-14
tRNA-Ile-AAT-5-3-tRF5	2.27	1.18e-06
tRNA-Ile-GAT-1-(1-3)	1.84	0.0417455
tRNA-Ile-TAT-2-3-tRF3	1.68	5.43e-05
tRNA-Leu-AAG-1-1	292.88	1.05e-08
tRNA-Leu-AAG-2-1	6.04	0.0340876
tRNA-Leu-AAG-2-2	3.85	2.83e-05
tRNA-Leu-AAG-2-3	3.79	2.08e-05
tRNA-Leu-AAG-2-4	4.04	1.39e-05
tRNA-Leu-CAA-4-1	2.3	0.00365774
tRNA-Leu-CAA-6-1	4.86	1.7e-07
tRNA-Leu-CAG-1-(1,7)	1.83	0.0238248
tRNA-Leu-CAG-1-(2,4)	1.85	0.0294853
tRNA-Leu-CAG-1-(3,5)	1.92	0.0199685
tRNA-Leu-CAG-1-6	1.98	0.0112118
tRNA-Leu-CAG-2-1	1.93	0.0107973
tRNA-Leu-CAG-2-2	1.9	0.0167469
tRNA-Leu-TAG-1-1	3.79	1.87e-05
tRNA-Leu-TAG-3-1-tRF5	-4353.71	0.00197434
tRNA-Lys-CTT-1-(1,2)	2.61	1.97e-27
tRNA-Lys-CTT-2-2-tRF3	-1.55	0.0020528
tRNA-Lys-CTT-4-1	2.66	1.91e-25
tRNA-Lys-TTT-4-1	-1.54	0.023829
tRNA-Pro-TGG-1-1	-2.96	0.0025213
tRNA-Pro-TGG-3-2-tRF3	-1.61	0.000238718
tRNA-Pro-TGG-3-3	-922.13	0.000433337
tRNA-SeC-TCA-1-1-tRF5	-1.51	0.000457967
tRNA-Ser-AGA-2-(2-4)	1.5	0.0364629
tRNA-Ser-AGA-2-5	1.75	0.000391052
tRNA-Ser-AGA-2-6	1.72	0.00026621
tRNA-Ser-AGA-3-1	1.71	0.000240401
tRNA-Ser-AGA-4-1	1.76	5.65e-05
tRNA-Ser-GCT-1-1	1.88	4.06e-09
tRNA-Ser-GCT-2-1	1.64	6.85e-11
tRNA-Ser-GCT-4-1-tRF5	-93.84	6.35e-05
tRNA-Ser-TGA-2-1	1.7	0.000218487
tRNA-Ser-TGA-3-1	1.72	0.000141958
tRNA-Ser-TGA-4-1	2.12	7.77e-12
tRNA-Sup-TTA-1-1	-102.06	3.26e-05
tRNA-Thr-AGT-1-1	1.78	0.00371837
tRNA-Thr-AGT-1-3	162.84	3.14e-06
tRNA-Thr-CGT-4-1	-2.31	7.76e-08
tRNA-Thr-CGT-4-1-tRF3	1292.64	0.000144227
tRNA-Thr-TGT-6-1	167.89	2.49e-06
tRNA-Val-AAC-5-1	2.86	0.000243394
tRNA-Val-CAC-2-1	3.54	1.02e-20
tRNA-Val-CAC-3-1	3.1	5.2e-11
tRNA-Val-CAC-6-1	3.18	0.000137577
tRNA-Val-CAC-7-1	1.65	0.0352666
tRNA-Val-TAC-1-2-tRF5	-717.93	0.000991156
tRNA-Val-TAC-4-1	14.57	0.0372075
U17a	103.15	9.9e-05
U19-2	2.26	0.00152396
U20	3.33	1.71e-16
U3	-2.2	0.00436172
U30	2.06	0.00267275
U3-2/U3-2B	-2.1	0.000868244
U35A	1196.43	2.19e-16
U45A	15.32	8.66e-98
U58A	5551.77	0.00145356
U58B	3592	0.00250314
U58C	2.91	0.0135859
U66	3.79	2.04e-07
U71b	2.91	0.0038377
U93	1.5	0.000733468
U99	12.17	1.3e-18
