# Supplementary material for: Small Non-Coding RNA Profiling Identifies miR-181a-5p as a Mediator of Estrogen Receptor Beta-Induced Inhibition of Cholesterol Biosynthesis in Triple-Negative Breast Cancer
Source: Cells. 2020 Apr 3;9(4):874. doi: 10.3390/cells9040874 (PMC7226848; doi:10.3390/cells9040874)
Supplement: Supplementary file 1 [file cells-09-00874-s001.zip › Alexandrova_et_al_Cells_Supplementary_Files/Alexandrova_et_al_Supp_table_S4_2Mar20.xlsx]

## Sheet: Sheet1
Supplementary Table S4: sncRNAs differentially expressed in ERβ positve vs ERβ negative TNBC biopsies
Gene Name	Fold-Change	p-value
ACA45	1.52579	0.0400232
HBII-240	2.1576	0.0235785
HBII-289	2.107	0.00144757
hsa-let-7d-5p	1.35655	0.0356997
hsa-let-7i-3p	-2.02661	0.0248777
hsa-miR-101-3p	-1.74584	0.0294373
hsa-miR-132-3p	-1.60544	0.0301575
hsa-miR-138-5p	-6.38848	0.00158999
hsa-miR-181a-5p	1.68524	0.0243465
hsa-miR-181b-5p	1.73219	0.0179022
hsa-miR-182-5p	2.22647	0.00378207
hsa-miR-190b	2.54779	0.0336166
hsa-miR-22-3p	-1.4969	0.0110034
hsa-miR-224-5p	-2.21232	0.0396143
hsa-miR-23b-3p	1.61705	0.0203593
hsa-miR-27a-3p	-1.35164	0.0334651
hsa-miR-30d-3p	-2.65907	0.0387267
hsa-miR-335-3p	2.40197	0.0256949
hsa-miR-335-5p	2.17364	0.0301052
hsa-miR-340-5p	1.91334	0.00472345
hsa-miR-454-3p	1.84784	0.0309709
hsa-miR-92a-3p	-1.6549	0.00238374
HY3	-2.59845	0.00996472
nm-tRNA-Tyr-GTA-chr1-142	3.08727	0.0222572
nm-tRNA-Tyr-GTA-chr14-8	3.23308	0.0315644
nm-tRNA-Tyr-GTA-chr21-2	3.17529	0.0356466
piR-31143	1.81599	0.0314829
piR-43768	-15.993	0.00345436
tRNA-Arg-CCT-1-1	-2.15417	0.0352752
tRNA-Arg-CCT-2-1	-2.1834	0.0408998
tRNA-Ser-AGA-2-1	-5.3771	0.0221988
tRNA-Ser-AGA-2-2	-5.69718	0.0128047
tRNA-Ser-AGA-2-3	-5.65457	0.0132086
tRNA-Ser-AGA-2-4	-5.67488	0.0130208
tRNA-Ser-GCT-1-1	1.98285	0.0413584
U1	-1.99688	0.00905716
U21	2.51703	0.0030018
