# Supplementary material for: Small Non-Coding RNA Profiling Identifies miR-181a-5p as a Mediator of Estrogen Receptor Beta-Induced Inhibition of Cholesterol Biosynthesis in Triple-Negative Breast Cancer
Source: Cells. 2020 Apr 3;9(4):874. doi: 10.3390/cells9040874 (PMC7226848; doi:10.3390/cells9040874)
Supplement: Supplementary file 1 [file cells-09-00874-s001.zip › Alexandrova_et_al_Cells_Supplementary_Files/Alexandrova_et_al_Supp_table_S1_2Mar20.xlsx]

## Sheet: Sheet1
Supplementary Table S1: sncRNAs differentially expressed in ERβ positve vs ERβ negative MDA-MB-468 cells
Gene Name	Fold-Change	p-value
ACA3	2.73	0.0417311
ACA30	-94.54	0.00129723
ACA43	-6.56	4.31e-06
ACA62	-2.49	0.00708005
HBI-6	263.21	0.0137306
HBI-61	17.33	0.023619
HBII-142	-2.03	4.05e-05
HBII-180A	-1.7	0.0493709
HBII-180B	-6.96	0.00303099
HBII-180C	-2.5	0.0132708
HBII-240	-1.65	0.00334367
hsa-let-7b-3p	-1.56	0.0007106
hsa-let-7c-5p	-1.81	1.03e-39
hsa-let-7e-3p	-2.37	0.00127327
hsa-let-7i-3p	-1.89	0.026971
hsa-miR-10b-5p	1.83	0.000148542
hsa-miR-1180-3p	-1.83	0.0132682
hsa-miR-122-5p	2.2	0.00276904
hsa-miR-1254	-59.95	0.00959887
hsa-miR-125a-3p	-1.65	0.000320736
hsa-miR-125b-2-3p	-1.7	1.45e-09
hsa-miR-1266-5p	-2.29	0.0371817
hsa-miR-127-3p	1.98	0.0373738
hsa-miR-128-1-5p	-2.56	0.000109738
hsa-miR-1283	2.4	0.00206042
hsa-miR-1285-3p	-39.94	0.0398209
hsa-miR-1307-3p	-3.73	0.00764872
hsa-miR-1307-5p	-5.28	9.94e-05
hsa-miR-141-5p	-1.92	2.59e-11
hsa-miR-146a-5p	124.43	0.000498478
hsa-miR-146b-3p	-2.5	0.0492912
hsa-miR-146b-5p	-1.57	0.000227584
hsa-miR-148a-3p	-1.53	7.89e-06
hsa-miR-148a-5p	-1.51	1.96e-11
hsa-miR-148b-3p	-1.54	1.97e-17
hsa-miR-148b-5p	-1.6	0.000656195
hsa-miR-17-5p	-1.84	6.58e-25
hsa-miR-181b-3p	388.06	0.00555355
hsa-miR-183-5p	-5.68	2.58e-39
hsa-miR-184	10.3	7.9e-37
hsa-miR-187-3p	-4.96	8.66e-07
hsa-miR-188-3p	-54.19	0.0145925
hsa-miR-18a-5p	-1.75	0.00271469
hsa-miR-190b	1.82	0.00373931
hsa-miR-196a-3p	-1.9	0.0455879
hsa-miR-196a-5p	-1.51	0.00300354
hsa-miR-19a-3p	-2.21	5e-22
hsa-miR-19b-3p	-1.81	1.2e-08
hsa-miR-200a-5p	-1.52	0.000126267
hsa-miR-200b-3p	-1.73	2.23e-22
hsa-miR-200c-5p	-1.92	0.0487321
hsa-miR-203a-3p	-1.98	1.62e-53
hsa-miR-203a-5p	-110.24	0.000497891
hsa-miR-20a-5p	-2.06	5.91e-24
hsa-miR-210-3p	-1.97	0.00133659
hsa-miR-221-5p	-1.67	0.000856575
hsa-miR-224-5p	-274.81	9.04e-08
hsa-miR-2467-5p	-1.64	0.0302354
hsa-miR-25-5p	-1.7	0.0148464
hsa-miR-26a-2-3p	-2.06	0.0287465
hsa-miR-26b-3p	-1.52	0.0210138
hsa-miR-26b-5p	-1.55	2.05e-19
hsa-miR-27b-5p	-1.58	2.68e-05
hsa-miR-29a-3p	1.64	7.53e-12
hsa-miR-301b-3p	-1.54	0.00516544
hsa-miR-3158-3p	-83.15	0.00221545
hsa-miR-3174	-89.67	0.00167002
hsa-miR-32-3p	-2.1	0.002587
hsa-miR-335-3p	-2.29	2.82e-15
hsa-miR-339-3p	-2.19	0.0251171
hsa-miR-345-5p	-2.08	2.31e-14
hsa-miR-34a-5p	-2.35	4.82e-10
hsa-miR-3615	-3.2	0.00811567
hsa-miR-3620-3p	-193.7	3.27e-06
hsa-miR-371a-5p	125.97	0.000436646
hsa-miR-372-3p	104.13	0.00160128
hsa-miR-374a-3p	-1.93	1.02e-07
hsa-miR-374b-3p	-2.33	0.0174931
hsa-miR-375	-2.41	4.04e-28
hsa-miR-378a-3p	-1.58	2.19e-08
hsa-miR-3929	133.96	0.000215736
hsa-miR-3935	-53.88	0.0143098
hsa-miR-423-3p	-1.66	0.00395743
hsa-miR-424-5p	8.1	5.92e-104
hsa-miR-4446-3p	-109.23	0.000389229
hsa-miR-448	-117.56	0.000280113
hsa-miR-450a-5p	3.43	0.000863636
hsa-miR-450b-5p	2.46	1.42e-21
hsa-miR-451a	2.89	0.000254852
hsa-miR-452-5p	-120.62	0.000374779
hsa-miR-455-3p	275.65	2.69e-07
hsa-miR-455-5p	304.77	1.46e-07
hsa-miR-4638-3p	-78.69	0.00287929
hsa-miR-5000-3p	-44.9	0.0267739
hsa-miR-500a-3p	-2.2	3.08e-17
hsa-miR-501-3p	-3.24	4.55e-08
hsa-miR-503-3p	527.11	2.8e-10
hsa-miR-503-5p	4.18	2.97e-29
hsa-miR-516a-5p	1.86	0.0465207
hsa-miR-522-3p	2.07	0.0239111
hsa-miR-532-5p	-1.84	1.22e-09
hsa-miR-542-3p	3.6	2.38e-24
hsa-miR-5683	-2.08	0.0470101
hsa-miR-574-3p	-1.89	0.00101499
hsa-miR-615-3p	-1.59	0.00576779
hsa-miR-615-5p	-154.13	3.18e-05
hsa-miR-652-3p	1.67	2.92e-06
hsa-miR-671-3p	-1.8	0.00025511
hsa-miR-671-5p	-2.13	0.021066
hsa-miR-6814-3p	-60.98	0.00998441
hsa-miR-7703	-70.5	0.00490187
hsa-miR-7706	-2.18	0.0102787
hsa-miR-7974	-2.38	3.26e-10
hsa-miR-874-3p	-3.53	0.0370665
hsa-miR-92a-1-5p	-1.82	0.0224952
hsa-miR-92a-3p	-1.96	3.79e-16
hsa-miR-92b-3p	-2.25	3.54e-07
hsa-miR-934	-3.37	9.12e-15
hsa-miR-940	-3.28	0.00935227
hsa-miR-942-5p	-176.3	8.54e-06
hsa-miR-95-3p	-1.78	0.0195526
hsa-miR-9-5p	1.56	0.00466456
hsa-miR-98-3p	1.51	8.3e-06
hsa-miR-99a-5p	-2.01	0.000149476
hsa-miR-99b-3p	-1.63	5.89e-05
mgU2-19/30	-1.54	0.0165856
nm-tRNA-Tyr-GTA-(chr14-8,chr1-142)	3.01	1.21e-08
nm-tRNA-Tyr-GTA-chr21-2	3	1.1e-08
nmt-tRNA-Leu-TAA-4-1-tRF3	3.25	9.72e-07
piR-31106	-3.36	0.00820048
piR-31143	2.78	0.00073343
piR-31637	2.83	0.00581535
piR-32679	2.5	2.78e-36
piR-33044	1.85	3.14e-09
piR-33065	2.39	6.28e-18
piR-35284	2.07	6.57e-14
piR-35548	2052.21	4.11e-12
piR-35982	2.34	1.03e-39
piR-36041	2.09	5.69e-14
piR-36074	2.78	6.99e-07
piR-36082	8.75	0.0130844
piR-36225	6.58	9.46e-17
piR-36241	10.87	1.21e-65
piR-36246	9.81	0.00879357
piR-36249	3.5	1.56e-05
piR-36318	8.94	1.24e-11
piR-36378	3.15	5.62e-14
piR-36743	1.73	8.57e-07
piR-43768	16.91	4.4e-39
piR-43770	1.84	0.0382092
piR-43993	1.83	1.35e-11
piR-44717	-201	9.35e-11
piR-44984	2.59	4.19e-09
piR-45884	3.85	4.64e-06
piR-49999	-1.5	0.0307172
piR-57660	3.09	4.87e-09
piR-57942	2.86	0.0229191
piR-60565	28.73	4.62e-204
piR-60576	1.82	2.24e-11
piR-61645	3.23	9.75e-05
SSU-rRNA_Hsa	2.16	1.28e-06
tRNA-Ala-AGC-1-1	2.38	6.8e-08
tRNA-Ala-AGC-11-1	8	1.18e-17
tRNA-Ala-CGC-3-1	6	1.08e-23
tRNA-Ala-TGC-1-1	426.07	2.19e-09
tRNA-Ala-TGC-1-1-tRF5	-85.22	0.00296522
tRNA-Ala-TGC-5-1	9.3	0.00796862
tRNA-Ala-TGC-6-1	159.06	5.68e-05
tRNA-Ala-TGC-7-1	9.06	0.00906084
tRNA-Arg-CCG-2-1	7.33	4.69e-26
tRNA-Arg-TCG-3-1	1261.64	1.9e-15
tRNA-Arg-TCT-3-1	313.64	1.64e-07
tRNA-Asn-GTT-1-1-tRF3	614.93	1.49e-11
tRNA-Asn-GTT-8-1-tRF5	143.94	0.0443374
tRNA-Cys-GCA-1-1	4.65	2.24e-09
tRNA-Cys-GCA-14-1	1.84	0.0127927
tRNA-Cys-GCA-2-3-tRF5	-2.25	0.00263658
tRNA-Cys-GCA-2-4-tRF5	-2.28	6.32e-13
tRNA-Cys-GCA-6-1	7.73	2.76e-27
tRNA-Cys-GCA-7-1	314.59	1.02e-07
tRNA-Gln-CTG-1-(1,3)	2.51	0.0225938
tRNA-Gln-CTG-1-2	2.18	0.0340543
tRNA-Gln-CTG-1-5	2.47	0.0122371
tRNA-Gln-CTG-5-1	2.13	0.0179338
tRNA-Gln-TTG-2-1	4570.94	5.13e-24
tRNA-Gln-TTG-3-3-tRF3	-158.42	0.0334621
tRNA-Gln-TTG-4-1	2.31	2.1e-05
tRNA-Glu-CTC-1-(1,6)	360.64	0.00671261
tRNA-Glu-CTC-1-(2-5)	118202	1.14e-45
tRNA-Glu-CTC-1-7	369.12	0.00632118
tRNA-Glu-CTC-2-1-tRF3	-2	2.61e-13
tRNA-Glu-TTC-1-1	2.3	1.88e-05
tRNA-Glu-TTC-1-2	2.3	2e-05
tRNA-Glu-TTC-2-1	2.87	4.84e-29
tRNA-Glu-TTC-2-2	2.85	1.97e-28
tRNA-Glu-TTC-3-1	1.82	0.0036914
tRNA-Glu-TTC-4-2	1.99	0.000520601
tRNA-Glu-TTC-9-1	3.4	5.43e-10
tRNA-Glu-TTC-chr1_KI270713v1_random-1	1.82	0.0025974
tRNA-Glu-TTC-chr1-127	1.87	0.00229137
tRNA-Glu-TTC-chr1-138	1.95	0.000636227
tRNA-Gly-CCC-2-1	2.51	5.73e-10
tRNA-Gly-CCC-2-2	2.26	1.27e-12
tRNA-Gly-CCC-3-1	2.65	0.00995433
tRNA-Gly-CCC-chr1-135	3.24	0.00136101
tRNA-Gly-CCC-chr1-2	3.14	0.000200467
tRNA-Gly-CCC-chr1-33	3.58	2.18e-07
tRNA-Gly-GCC-1-(1-4)	2.79	1.14e-27
tRNA-Gly-GCC-1-5	2.79	1.03e-27
tRNA-Gly-GCC-2-1	161.33	0.0367113
tRNA-Gly-GCC-6-1	5.77	5.1e-16
tRNA-Gly-TCC-1-1	2.35	2.38e-09
tRNA-His-GTG-1-2	2.08	2.27e-23
tRNA-His-GTG-1-6	2	5.33e-23
tRNA-His-GTG-2-1	1333.18	1.78e-15
tRNA-Ile-AAT-2-1-tRF3	2.02	2.25e-05
tRNA-Ile-AAT-5-1	-350.61	3.87e-09
tRNA-Leu-AAG-3-1	198.79	9.48e-05
tRNA-Leu-CAA-1-1	2.19	0.000720096
tRNA-Leu-CAA-1-2	2.1	0.000806058
tRNA-Leu-CAA-2-1	2.18	0.00130276
tRNA-Leu-CAA-3-1	2.2	0.00154945
tRNA-Leu-CAA-4-1	1.72	0.033335
tRNA-Leu-CAA-6-1	2.75	0.0416199
tRNA-Leu-CAG-1-(1,7)	1.84	0.00479736
tRNA-Leu-CAG-1-(2,4)	1.88	0.00399876
tRNA-Leu-CAG-1-(3,5)	1.92	0.00122158
tRNA-Leu-CAG-1-6	2.01	0.00408479
tRNA-Leu-CAG-1-6-tRF5	-2.16	5.97e-05
tRNA-Leu-CAG-2-1	1.94	0.00641764
tRNA-Leu-CAG-2-2	2.01	0.00382342
tRNA-Leu-TAA-1-1	1.65	0.0322184
tRNA-Leu-TAG-3-1	3.12	0.0145312
tRNA-Leu-TAG-3-1-tRF5	-1.53	0.0064915
tRNA-Lys-TTT-1-1	103.1	0.00117807
tRNA-Lys-TTT-2-1	105.06	0.00104416
tRNA-Met-CAT-2-1	1.87	0.021791
tRNA-Met-CAT-4-(1-3)	1.85	0.0226806
tRNA-Phe-GAA-1-4	-661.59	1.36e-11
tRNA-Pro-AGG-2-2	1.6	0.0154323
tRNA-Pro-AGG-2-3	1.67	0.0254197
tRNA-Pro-AGG-2-7	1.67	0.0251076
tRNA-Pro-AGG-2-8	1.67	0.0247662
tRNA-Pro-CGG-1-1	1.7	0.0254954
tRNA-Pro-CGG-1-2	1.7	0.0216916
tRNA-Pro-CGG-1-3	1.69	0.0305276
tRNA-Pro-CGG-2-1	1.68	0.00885766
tRNA-SeC-TCA-1-1-tRF5	-1883.04	0.00536158
tRNA-Ser-AGA-1-1	1.94	0.0235886
tRNA-Ser-AGA-2-(2-4)	1.91	0.0140371
tRNA-Ser-AGA-2-1	1.92	0.0158763
tRNA-Ser-AGA-2-5	2.27	0.00463419
tRNA-Ser-AGA-2-6	2.29	0.00446016
tRNA-Ser-AGA-3-1	2.32	0.00612227
tRNA-Ser-AGA-4-1	2.28	0.00456124
tRNA-Ser-CGA-1-1	246.68	1.13e-06
tRNA-Ser-CGA-2-1	246.68	1.13e-06
tRNA-Ser-CGA-3-1	143.61	0.043061
tRNA-Ser-GCT-1-1	1.9	0.0381078
tRNA-Ser-GCT-2-1	2.65	0.000485484
tRNA-Ser-GCT-3-1	694.35	3.35e-11
tRNA-Ser-GCT-4-1	203.04	5.13e-05
tRNA-Ser-GCT-4-2	281.96	2.31e-06
tRNA-Ser-GCT-4-3	248.59	3.8e-06
tRNA-Ser-GCT-5-1	389.99	1.14e-06
tRNA-Ser-GCT-6-1	1.6	0.0230982
tRNA-Ser-TGA-3-1	2.28	0.00470185
tRNA-Ser-TGA-4-1	2.49	0.000160455
tRNA-Thr-CGT-4-1-tRF3	594.47	0.00199843
tRNA-Thr-TGT-2-1	-123.51	0.000167458
tRNA-Thr-TGT-2-1-tRF3	2.46	0.0387816
tRNA-Thr-TGT-3-1	-133.89	9.12e-05
tRNA-Trp-CCA-4-1	-171.69	0.02863
tRNA-Tyr-GTA-5-1-tRF3	3583.75	1.74e-22
tRNA-Und-NNN-3-1	143.72	0.000402662
tRNA-Val-AAC-1-5-tRF5	-1.64	0.0232094
tRNA-Val-AAC-5-1	2.65	8.23e-31
tRNA-Val-AAC-6-1	237.31	1.82e-06
tRNA-Val-CAC-2-1	2.31	5.92e-23
tRNA-Val-CAC-3-1	2.23	1.4e-12
tRNA-Val-CAC-6-1	1.95	1.81e-06
tRNA-Val-CAC-7-1	1.74	0.000794333
tRNA-Val-CAC-chr1-16	2.66	5.83e-19
tRNA-Val-TAC-1-1	2.94	1.58e-29
tRNA-Val-TAC-1-2	3.16	1.07e-24
tRNA-Val-TAC-2-1	2.31	1.32e-12
tRNA-Val-TAC-3-1	3.77	4.36e-15
tRNA-Val-TAC-3-1-tRF5	3.19	2.29e-05
tRNA-Val-TAC-4-1	2.22	0.000523881
U15A	-1.56	0.00014632
U16	-1.89	7.75e-05
U17a	1067.69	0.000427517
U20	2.52	2.53e-06
U26	-13210	0.000458357
U30	2.24	6.35e-06
U3-2/U3-2B	1.7	0.00365072
U33	2	8.83e-05
U37	-1523.1	9.13e-05
U58B	790.66	0.000811383
U58C	4.96	2.54e-06
U70	-15.28	0.0371743
U83A	1.8	0.0248646
U83B	1.73	0.0316329
U94	1.9	0.0318617
