# Supplementary material for: Small Non-Coding RNA Profiling Identifies miR-181a-5p as a Mediator of Estrogen Receptor Beta-Induced Inhibition of Cholesterol Biosynthesis in Triple-Negative Breast Cancer
Source: Cells. 2020 Apr 3;9(4):874. doi: 10.3390/cells9040874 (PMC7226848; doi:10.3390/cells9040874)
Supplement: Supplementary file 1 [file cells-09-00874-s001.zip › Alexandrova_et_al_Cells_Supplementary_Files/Alexandrova_et_al_Supp_table_S2_2Mar20.xlsx]

## Sheet: Sheet1
Supplementary Table S2:sncRNAs differentially expressed in ERβ positve vs ERβ negative HCC1806 cells
Gene Name	Fold-Change	p-value
ACA18	355.73	0.0068632
ACA31	3.65	0.0227637
ACA5c	2.36429e+06	6.13e-08
ACA8	121.94	0.0010746
HBII-234	-1.97	0.00571393
HBII-276	-354.11	0.00815887
HBII-99	-1832.62	0.00552936
HBII-99B	-2189.39	0.00450901
hsa-let-7b-5p	1.65	0.00817261
hsa-miR-100-5p	-1.72	0.0177492
hsa-miR-126-5p	-1.72	0.00357474
hsa-miR-138-5p	-1.64	0.0317754
hsa-miR-141-5p	7969.28	0.000908905
hsa-miR-148a-3p	1.53	0.0392262
hsa-miR-151a-5p	-1.8	0.000938437
hsa-miR-151b	-1.79	0.00116225
hsa-miR-152-3p	1.55	0.000524403
hsa-miR-155-5p	-1.53	3.12e-07
hsa-miR-17-3p	-1.75	0.0265561
hsa-miR-17-5p	-1.66	0.00334916
hsa-miR-181a-3p	1.69	2.97e-11
hsa-miR-181a-5p	1.93	1.45e-05
hsa-miR-181b-5p	1.78	0.00136862
hsa-miR-181d-5p	3768.87	1.12e-20
hsa-miR-190a-5p	-2.54	0.0061868
hsa-miR-192-5p	1.55	0.0119439
hsa-miR-200c-3p	126601	1.43e-45
hsa-miR-200c-5p	816.87	1.02e-12
hsa-miR-205-3p	-1.95	0.00326586
hsa-miR-205-5p	-1.61	0.0118908
hsa-miR-20a-5p	-1.73	1.13e-05
hsa-miR-210-3p	-1.73	0.00108318
hsa-miR-215-5p	1.83	0.00848281
hsa-miR-224-5p	-1.89	0.00865138
hsa-miR-26a-5p	-1.64	0.00273342
hsa-miR-26b-5p	-1.56	0.000515139
hsa-miR-27a-3p	-1.52	0.0168543
hsa-miR-29b-1-5p	613.15	0.00234693
hsa-miR-31-5p	-1.62	0.00124257
hsa-miR-3200-3p	1.61	0.0159975
hsa-miR-328-3p	1.78	0.00693295
hsa-miR-331-3p	1.67	0.00364467
hsa-miR-335-3p	-1.61	0.00566745
hsa-miR-335-5p	-1.73	0.0285887
hsa-miR-33a-5p	-2.19	0.0192814
hsa-miR-3620-3p	1448.87	0.000200291
hsa-miR-375	2.46	7.18e-06
hsa-miR-423-3p	-1.74	0.0115755
hsa-miR-5094	-116.11	0.000381858
hsa-miR-561-5p	2.1	2.69e-08
hsa-miR-574-3p	1.7	0.000909284
hsa-miR-582-3p	-1.57	1.12e-05
hsa-miR-584-5p	-1.69	0.000718387
hsa-miR-664a-3p	2.12	0.036372
hsa-miR-6798-3p	-2.24	0.0103267
hsa-miR-7-5p	-1.67	0.0468864
hsa-miR-7974	-2.71	3.09e-08
hsa-miR-92b-3p	-1.95	4.66e-06
hsa-miR-93-3p	-1.61	0.0353028
hsa-miR-939-5p	-128.85	0.00018191
hsa-miR-941	10837.9	0.000601665
hsa-miR-9-5p	1.93	1.4e-07
mgh28S-2409	-442.74	0.0030788
piR-31106	-1.81	0.0107175
piR-32679	2.82	0.00622657
piR-33065	2.99	0.0215749
piR-34998	-3.92	2.55e-09
piR-35982	2.39	0.00717404
piR-36225	3.1	0.0482963
piR-36249	3.28	0.0263381
piR-36318	3.12	0.000657801
piR-36378	1175.38	0.00023161
piR-36743	1.85	0.033361
piR-44984	2.34	0.0348476
piR-49999	-87.82	0.00226559
piR-57942	2.71	0.0178204
piR-61645	2.43	0.0333813
SSU-rRNA_Hsa	1.56	0.000937195
tRNA-Ala-AGC-20-1	1.91	0.026578
tRNA-Ala-AGC-3-1	2.08	4.05e-05
tRNA-Ala-AGC-8-1	2.14	0.00116556
tRNA-Ala-CGC-1-1	1.87	0.012392
tRNA-Ala-CGC-3-1	2.39	0.0135195
tRNA-Ala-TGC-2-1	4.24697e+06	1.77e-08
tRNA-Arg-CCT-3-1-tRF3	-2.05	0.0261941
tRNA-Arg-TCT-4-1-tRF5	162.4	0.0330491
tRNA-Asn-GTT-chr1-21-tRF3	-426.16	6.64e-10
tRNA-Asp-GTC-4-1	2.27	0.0243744
tRNA-Gln-CTG-chr19-4	189.77	0.0284536
tRNA-Gln-TTG-2-1-tRF3	-219.13	0.0179771
tRNA-Gly-GCC-1-(1-4)	2.16	0.0150754
tRNA-Gly-GCC-1-5	2.19	0.0141653
tRNA-Gly-GCC-2-3-tRF5	556.43	0.00308672
tRNA-Gly-TCC-2-(2-5)	1.44765e+06	1.65e-07
tRNA-Gly-TCC-2-6	1.88	0.017821
tRNA-His-GTG-1-(3,4)-tRF(3,5)	1.58	0.0489412
tRNA-His-GTG-1-4-tRF3	-1.88	0.0362327
tRNA-Ile-TAT-2-1-tRF3	-158.16	0.0330913
tRNA-Leu-AAG-1-1	3.61	0.00934468
tRNA-Leu-AAG-1-2	3.72	0.00832043
tRNA-Leu-AAG-1-3	3.52	0.00904118
tRNA-Leu-AAG-2-1	3.78	0.00770215
tRNA-Leu-AAG-2-2	3.74	0.00762276
tRNA-Leu-AAG-2-3	3.88	0.0072451
tRNA-Leu-AAG-2-4	3.79	0.00849855
tRNA-Leu-AAG-3-1	3.82	0.0076479
tRNA-Leu-CAA-6-1	4.53	0.00665742
tRNA-Leu-CAG-1-(1,7)	2.89	3.17e-05
tRNA-Leu-CAG-1-(2,4)	3.34	1.17e-05
tRNA-Leu-CAG-1-(3,5)	3.04	2.39e-05
tRNA-Leu-CAG-1-6	2.99	7.58e-06
tRNA-Leu-CAG-2-1	2.94	3.07e-06
tRNA-Leu-CAG-2-2	2.99	7.76e-06
tRNA-Leu-TAG-1-1	3.01	0.0364528
tRNA-Ser-GCT-4-2-tRF5	-1.77	0.0373225
tRNA-Ser-TGA-1-1	4.36	0.00254646
tRNA-Thr-CGT-3-1-tRF5	-1.91	0.0142609
tRNA-Trp-CCA-1-1-tRF5	844.15	0.00142214
tRNA-Val-AAC-1-(2,3)	-2.17	0.0499942
tRNA-Val-AAC-1-1	-2.07	0.0384985
tRNA-Val-AAC-1-4	-2.14	0.0426429
tRNA-Val-AAC-2-1	-2.14	0.0422717
tRNA-Val-CAC-1-(5,6)	-2.08	0.0443281
tRNA-Val-CAC-1-2	-2.17	0.0490435
tRNA-Val-CAC-1-4	-1.65	0.0476447
tRNA-Val-CAC-3-1	1.71	0.0243301
U105B	-226.28	0.0165079
U13	-1.7	0.000103354
U33	-1.77	0.044339
U36B	-2.03	0.00190789
U41	-243.51	9.13e-05
U47	3120.58	0.00296862
U50B	-288.63	0.00924784
U67	-117.07	0.00082907
Z17B	2.36429e+06	6.13e-08
